# Supplementary material for: Bacterial extracellular vesicles promote membrane repair and tolerance to polymyxin B
Source: Sci Adv. 2026 Jun 10;12(24):eadx6378. doi: 10.1126/sciadv.adx6378 (PMC13251856; doi:10.1126/sciadv.adx6378)
Supplement: Supplementary file 2 — Movies S1 to S4 [file sciadv.adx6378_movies_s1_to_s4.zip]

Archive with 4 entries (4 files):
- adx6378_movie_s1.avi
- adx6378_movie_s2.avi
- adx6378_movie_s3.avi
- adx6378_movie_s4.avi
